# Supplementary material for: Long-term resource addition to a detrital food web yields a pattern of responses more complex than pervasive bottom-up control
Source: PeerJ. 2017 Jul 21;5:e3572. doi: 10.7717/peerj.3572 (PMC5522720; doi:10.7717/peerj.3572)
Supplement: Appendix S8 [file peerj-05-3572-s008.csv]

Row	Plot	Resource	Fencing	Year	Season	Thy	Acol	Adip	Lcol	Llep	Ldip	Ara	Pse	Chi	Ent	Iso	Tom	Ony	Smi	Hyp	TrpDip	Cur	Web
1	8	A	F	1	S	26	0	1	3	12	0	5	2	0	3	2	4	4	2	0	3	3	7
2	9	A	F	1	S	10	2	1	1	7	0	5	4	1	22	7	14	2	4	0	3	4	5
3	10	A	F	1	S	2	3	0	0	7	0	6	0	1	5	0	6	0	2	0	2	4	3
4	11	A	O	1	S	3	2	3	8	12	0	3	3	0	1	0	7	0	5	0	4	2	5
5	12	A	F	1	S	11	1	0	1	6	0	7	6	1	6	7	11	2	1	2	3	6	7
6	13	A	O	1	S	6	5	5	1	19	0	13	2	0	8	7	6	0	0	0	3	7	5
7	14	S	F	1	S	53	1	2	2	13	2	10	1	0	31	14	14	0	1	0	5	7	7
8	15	S	O	1	S	3	3	1	0	9	0	3	2	0	4	3	1	0	4	0	7	5	2
9	16	A	O	1	S	4	0	2	4	10	2	2	1	0	4	0	6	3	1	0	2	2	4
10	17	A	O	1	S	2	0	1	0	13	0	11	2	1	3	0	2	0	1	0	5	2	1
11	18	S	O	1	S	11	10	1	3	6	4	14	8	1	8	7	5	0	0	0	2	11	12
12	19	S	F	1	S	9	2	3	3	11	0	10	4	0	42	34	20	0	13	0	7	4	9
13	20	S	F	1	S	1	3	1	2	5	0	13	3	1	3	1	8	0	1	0	3	6	7
14	21	S	O	1	S	1	1	2	3	11	2	5	1	0	6	2	5	0	1	0	3	5	3
15	22	S	O	1	S	0	0	0	0	6	0	2	1	1	3	0	3	0	0	0	2	7	3
16	23	S	F	1	S	2	5	5	2	13	2	10	5	2	19	34	69	67	11	4	3	4	6
17	24	A	F	1	S	10	1	2	0	14	0	3	1	0	7	4	8	0	2	0	1	4	4
18	25	S	F	1	S	10	1	2	2	9	2	7	10	1	8	8	8	2	7	0	1	4	1
19	26	S	O	1	S	13	4	2	1	5	3	9	1	0	2	1	5	0	0	0	2	8	5
20	27	A	O	1	S	7	5	1	10	10	0	12	1	0	9	0	8	0	1	1	1	6	10
21	8	A	F	1	F	2	1	1	3	8	1	0	0	0	9	0	0	2	0	0	2	0	1
22	9	A	F	1	F	1	0	0	1	7	2	5	1	0	38	21	17	56	32	7	2	6	3
23	10	A	F	1	F	1	10	0	2	9	2	1	1	1	11	7	4	80	1	2	1	3	2
24	11	A	O	1	F	2	4	0	0	8	0	11	2	1	5	2	6	5	2	12	3	5	2
25	12	A	F	1	F	2	1	0	2	4	9	6	2	0	32	0	6	138	14	17	1	6	4
26	13	A	O	1	F	1	1	0	6	0	0	5	4	0	0	2	7	23	2	0	0	7	3
27	14	S	F	1	F	51	11	0	11	6	1	12	11	3	288	6	13	62	4	14	1	2	3
28	15	S	O	1	F	9	7	0	0	4	12	9	3	0	28	1	0	34	2	1	1	6	4
29	16	A	O	1	F	1	0	0	2	3	2	9	1	1	31	3	9	33	8	1	0	4	0
30	17	A	O	1	F	8	2	1	6	9	1	8	2	0	55	10	3	56	10	0	2	21	4
31	18	S	O	1	F	6	9	2	4	5	1	21	1	1	57	3	5	11	0	2	2	5	3
32	19	S	F	1	F	6	1	0	2	8	1	10	1	0	100	12	23	124	10	2	5	10	7
33	20	S	F	1	F	0	1	0	9	0	4	4	1	1	36	9	7	323	6	6	1	19	9
34	21	S	O	1	F	0	4	0	2	1	8	3	0	0	15	7	1	145	3	40	1	5	6
35	22	S	O	1	F	0	3	1	2	2	18	3	1	0	88	19	10	71	24	7	1	6	5
36	23	S	F	1	F	11	5	2	2	6	5	2	1	9	163	25	46	104	31	23	2	16	14
37	24	A	F	1	F	4	1	1	6	6	4	7	7	2	57	18	15	119	12	0	0	12	5
38	25	S	F	1	F	10	5	4	2	7	7	4	0	1	35	6	51	163	13	5	1	9	3
39	26	S	O	1	F	3	7	1	7	3	2	9	0	0	151	8	4	99	22	2	0	15	7
40	27	A	O	1	F	3	1	2	1	5	5	8	3	1	39	12	7	72	8	3	1	5	2
41	8	A	F	2	S	0	0	0	1	6	9	2	0	1	20	15	15	80	4	0	9	1	4
42	9	A	F	2	S	2	0	0	1	7	2	4	7	5	42	15	35	50	23	2	12	5	4
43	10	A	F	2	S	4	2	2	4	13	15	10	2	0	39	40	28	88	7	1	6	2	6
44	11	A	O	2	S	23	8	52	31	5	16	2	4	0	16	21	28	220	8	85	14	1	6
45	12	A	F	2	S	0	0	1	5	5	15	2	2	0	10	1	29	75	1	5	14	4	5
46	13	A	O	2	S	1	0	1	1	16	16	2	3	0	26	18	7	94	2	1	10	2	6
47	14	S	F	2	S	42	3	1	1	10	3	1	0	3	29	23	3	246	33	40	19	1	4
48	15	S	O	2	S	4	2	3	10	7	14	0	1	2	52	10	45	628	32	52	27	4	3
49	16	A	O	2	S	0	0	5	9	1	5	4	4	6	110	38	100	712	1	0	13	2	2
50	17	A	O	2	S	1	0	2	6	7	17	2	1	1	37	21	15	191	8	4	19	5	2
51	18	S	O	2	S	4	11	26	47	4	11	10	0	3	118	32	48	228	54	6	17	2	6
52	19	S	F	2	S	7	0	8	11	9	7	7	0	1	81	49	89	1989	48	13	23	3	5
53	20	S	F	2	S	0	2	2	16	5	9	4	5	4	103	31	22	504	64	5	8	3	7
54	21	S	O	2	S	0	4	8	21	4	10	0	1	0	54	5	30	162	22	28	16	2	6
55	22	S	O	2	S	0	1	14	18	1	10	2	0	0	18	16	35	79	14	32	23	5	2
56	23	S	F	2	S	4	0	4	15	7	7	1	0	0	41	44	19	150	5	5	20	8	3
57	24	A	F	2	S	1	0	2	4	6	10	5	0	0	43	78	10	323	12	2	11	4	5
58	25	S	F	2	S	6	2	0	7	20	10	5	2	2	86	16	31	248	17	7	11	4	3
59	26	S	O	2	S	1	3	18	24	4	12	4	1	0	93	11	24	536	56	30	54	7	2
60	27	A	O	2	S	7	3	2	26	6	9	7	5	2	91	63	64	226	15	4	6	4	8
61	8	A	F	2	F	9	2	0	1	18	0	1	3	1	43	3	8	6	2	0	0	4	1
62	9	A	F	2	F	2	3	0	0	8	1	4	6	0	64	4	6	8	5	0	0	1	1
63	10	A	F	2	F	2	0	0	1	14	0	3	1	0	16	0	0	0	0	0	0	2	1
64	11	A	O	2	F	6	3	2	3	8	0	2	11	3	61	20	5	18	1	2	0	5	1
65	12	A	F	2	F	1	1	0	3	8	2	6	7	1	70	6	9	7	2	1	1	8	3
66	13	A	O	2	F	11	3	1	3	7	5	7	17	3	105	33	2	184	6	6	0	3	3
67	14	S	F	2	F	10	7	1	4	8	12	6	8	1	652	74	10	102	189	1286	1	5	0
68	15	S	O	2	F	2	4	1	9	2	16	3	6	0	70	9	2	68	4	5	0	12	5
69	16	A	O	2	F	6	1	3	1	1	1	1	2	0	28	0	2	1	0	0	0	5	2
70	17	A	O	2	F	24	0	1	0	6	1	0	4	0	5	0	3	0	0	0	0	1	1
71	18	S	O	2	F	4	32	2	7	5	10	2	5	0	278	27	0	18	67	0	3	10	5
72	19	S	F	2	F	2	11	0	1	7	1	7	7	3	141	21	4	13	17	33	2	10	5
73	20	S	F	2	F	0	3	2	13	4	4	3	8	0	266	10	0	5	34	21	1	6	2
74	21	S	O	2	F	0	11	0	3	9	18	5	3	0	184	22	11	144	25	9	1	6	3
75	22	S	O	2	F	3	4	0	1	5	8	0	0	0	63	0	0	242	46	2	2	0	1
76	23	S	F	2	F	1	8	0	2	1	20	2	3	0	110	17	9	115	10	37	1	8	11
77	24	A	F	2	F	4	2	1	0	14	4	5	2	0	8	1	2	0	0	1	0	5	2
78	25	S	F	2	F	1	8	0	8	7	27	1	3	1	327	13	5	179	2	74	1	7	0
79	26	S	O	2	F	1	53	2	7	4	6	2	3	0	689	13	0	113	30	45	1	6	4
80	27	A	O	2	F	8	3	1	4	3	1	6	5	0	66	4	2	3	3	3	2	10	3
81	8	A	F	3	S	7	0	7	2	4	4	5	11	0	76	169	49	160	8	8	18	1	1
82	9	A	F	3	S	13	1	0	2	6	5	4	11	2	123	96	134	356	16	33	2	2	4
83	10	A	F	3	S	6	1	3	1	3	1	4	12	0	99	53	6	29	4	10	8	1	1
84	11	A	O	3	S	25	0	8	0	2	5	5	11	1	36	143	28	89	6	1760	11	5	0
85	12	A	F	3	S	8	1	5	5	5	8	5	1	2	16	24	5	25	2	17	10	6	1
86	13	A	O	3	S	15	2	2	3	5	9	4	1	3	83	51	60	49	3	24	10	3	4
87	14	S	F	3	S	12	4	0	10	2	9	1	4	1	230	239	6	28	10	902	24	2	7
88	15	S	O	3	S	3	1	4	3	2	1	4	2	0	107	3	9	11	5	46	17	3	1
89	16	A	O	3	S	12	1	4	5	6	9	3	13	4	52	61	67	82	6	21	8	5	0
90	17	A	O	3	S	7	1	1	0	1	0	1	1	0	15	0	3	0	6	0	12	4	2
91	18	S	O	3	S	15	6	5	51	4	1	8	14	0	134	1	1	4	15	866	13	2	2
92	19	S	F	3	S	9	2	3	2	2	2	4	0	0	2	0	0	2	1	71	26	1	1
93	20	S	F	3	S	1	3	15	11	2	4	10	5	1	236	43	1	159	3	917	15	3	2
94	21	S	O	3	S	9	3	4	27	2	2	4	4	0	220	2	7	25	7	50	29	3	1
95	22	S	O	3	S	3	3	8	13	2	9	2	0	5	118	6	21	296	4	217	28	13	1
96	23	S	F	3	S	4	5	6	7	3	7	2	0	2	131	143	13	400	6	1208	33	8	5
97	24	A	F	3	S	4	0	5	6	11	9	4	10	7	99	145	53	245	18	19	4	3	0
98	25	S	F	3	S	14	1	9	10	3	8	11	2	5	110	105	33	69	13	610	12	1	1
99	26	S	O	3	S	7	0	3	6	3	3	3	0	0	14	0	1	4	5	13	17	9	3
100	27	A	O	3	S	0	1	2	6	2	3	3	1	0	45	5	8	19	8	3000	4	2	1
101	8	A	F	3	F	30	4	1	2	4	0	5	11	0	128	0	4	0	1	0	0	1	3
102	9	A	F	3	F	3	0	0	1	10	1	6	9	2	102	3	1	0	2	1	1	4	5
103	10	A	F	3	F	1	4	1	3	3	0	2	5	0	118	0	0	0	3	0	0	2	4
104	11	A	O	3	F	27	8	0	0	5	0	9	8	0	44	0	0	0	1	4	0	8	2
105	12	A	F	3	F	1	6	0	0	5	0	9	10	0	56	0	0	0	0	1	1	8	2
106	13	A	O	3	F	8	7	0	2	10	1	2	2	0	36	0	1	0	0	1	2	12	0
107	14	S	F	3	F	0	2	0	0	0	2	4	3	0	94	0	1	0	2	3000	1	22	8
108	15	S	O	3	F	31	1	0	3	3	0	15	15	1	439	0	0	0	0	1	0	3	0
109	16	A	O	3	F	4	0	0	3	6	0	3	18	2	153	0	1	0	1	9	0	6	1
110	17	A	O	3	F	2	0	1	1	2	0	3	3	0	17	0	1	0	0	1	0	10	1
111	18	S	O	3	F	4	14	0	6	0	2	8	13	0	561	0	1	0	0	122	0	2	0
112	19	S	F	3	F	43	0	1	1	2	0	15	2	0	4	0	0	0	0	0	1	5	0
113	20	S	F	3	F	0	2	0	0	2	3	6	5	0	94	0	1	0	2	51	1	13	10
114	21	S	O	3	F	0	2	1	1	4	0	4	5	0	498	0	0	0	2	96	4	6	0
115	22	S	O	3	F	0	5	2	1	5	3	2	6	0	213	0	0	3	13	145	2	1	0
116	23	S	F	3	F	3	1	1	0	2	10	7	9	0	373	0	0	4	9	412	1	3	0
117	24	A	F	3	F	0	2	0	0	5	0	4	15	0	116	0	1	0	0	3	1	2	4
118	25	S	F	3	F	0	0	0	2	0	1	2	4	0	703	0	0	0	1	3000	0	1	0
119	26	S	O	3	F	0	3	1	1	4	0	5	1	0	13	0	0	0	0	13	0	1	1
120	27	A	O	3	F	1	1	1	6	2	1	1	2	0	56	0	0	0	1	0	1	5	6
